# Supplementary material for: Nuanced role for dendritic cell intrinsic IRE1 RNase in the regulation of antitumor adaptive immunity
Source: Front Immunol. 2023 Jun 6;14:1209588. doi: 10.3389/fimmu.2023.1209588 (PMC10279875; doi:10.3389/fimmu.2023.1209588)
Supplement: Supplementary file 2 [file Table_1.xlsx]

## Sheet: XBP1KO_vs_WT
Supplementary Table 1
Differentially expressed genes between XBP1ΔDC and XBP1WTIRE1WT mice
logFC	AveExpr	t	P.Value	adj.P.Val	B	gene
4.26758	-2.72941	6.6471	6.5862e-05	0.0165806	2.15602	Ahrr
2.37481	1.87587	8.88917	5.65985e-06	0.00484048	4.3812	Creb3l2
1.98162	5.34845	11.2431	6.96602e-07	0.00258161	6.12179	Fcrla
1.65014	9.136	14.8848	5.24455e-08	0.000583089	8.00027	Itgb2
1.33085	4.67707	6.347	9.55067e-05	0.0221217	1.80596	Abca2
1.28564	4.99482	9.47898	3.21758e-06	0.00312541	4.86704	Notch4
1.20145	4.66981	7.85002	1.65314e-05	0.0108116	3.43006	Nucb2
1.19697	4.16223	6.74942	5.81735e-05	0.0159728	2.2723	Dnajb9
1.16112	3.34768	6.79269	5.52199e-05	0.0159377	2.32102	Tmem238
1.1443	4.80917	10.0054	1.99058e-06	0.00312541	5.27093	Fam134c
1.13165	3.36121	6.91518	4.77048e-05	0.0159377	2.45745	Entpd7
1.12775	6.7512	8.13721	1.21648e-05	0.00966058	3.70586	Rnf130
1.0286	2.87986	5.84007	0.000183733	0.0364776	1.18328	Paqr7
1.0156	5.19656	9.55674	2.99314e-06	0.00312541	4.92842	Txndc11
0.88505	4.81707	5.93457	0.000162214	0.033398	1.30241	Bloc1s1
0.856025	7.3179	11.8456	4.33049e-07	0.00240732	6.49131	Slc1a5
0.812996	6.07926	9.54108	3.03692e-06	0.00312541	4.91611	Sec61b
0.811756	10.1042	6.28208	0.000103658	0.0230494	1.72844	Fgl2
0.798196	8.55525	7.78056	1.78271e-05	0.0110112	3.3618	Rpn1
0.794859	7.33859	9.42841	3.37335e-06	0.00312541	4.82681	Nucb1
0.784998	9.34933	9.69854	2.62669e-06	0.00312541	5.03877	P4hb
0.758878	7.17938	9.72691	2.55941e-06	0.00312541	5.06062	Erp44
0.748949	7.63918	6.94902	4.58299e-05	0.0159377	2.49476	Xbp1
0.719775	5.20274	5.74618	0.000208192	0.0386066	1.06352	Eif2ak3
0.716007	5.90284	6.31121	9.99105e-05	0.0226695	1.76331	Pkd1
0.713443	4.97444	5.73327	0.000211819	0.0386066	1.04695	Stim2
0.711175	11.5682	7.65834	2.03836e-05	0.0119276	3.24017	Gm2a
0.704605	7.65804	7.39647	2.73102e-05	0.0132015	2.97297	Snd1
0.700255	7.54698	6.84417	5.19154e-05	0.0159377	2.37862	Txndc5
0.694758	8.46655	6.88233	4.96048e-05	0.0159377	2.42107	Sec61a1
0.693334	5.91292	6.93901	4.63757e-05	0.0159377	2.48374	Cdk5rap3
0.665056	4.18479	6.19875	0.000115241	0.0246394	1.62799	Alg2
0.660269	6.44482	6.5715	7.22486e-05	0.0174622	2.06911	Hyou1
0.659746	9.20147	5.78317	0.000198161	0.0386066	1.11087	Nup210
0.657936	7.37566	6.86293	5.0765e-05	0.0159377	2.39952	Spcs2
0.641664	5.07019	6.78241	5.59067e-05	0.0159377	2.30946	Papss1
0.641283	8.58117	7.5642	2.26244e-05	0.0125769	3.14516	Mlec
0.626812	6.71988	9.43078	3.36589e-06	0.00312541	4.8287	Slc39a7
0.62486	9.27574	10.133	1.77752e-06	0.00312541	5.36485	Serp1
0.608879	4.20561	7.98408	1.43112e-05	0.0103902	3.56009	Bet1
0.608379	8.429	7.28036	3.11683e-05	0.0144387	2.85153	Spcs3
0.602134	8.22946	6.42321	8.68119e-05	0.0205356	1.89614	Surf4
0.591486	4.43361	6.21333	0.000113117	0.0246394	1.64565	Qsox1
0.589042	7.94786	6.63172	6.71099e-05	0.0165806	2.13841	St3gal5
-1.17554	2.54015	-6.90368	4.83606e-05	0.0159377	2.44473	Dock1
-1.34489	-0.134577	-5.95852	0.000157203	0.032977	1.33237	Tmem220
-3.68823	-0.853947	-6.7391	5.89031e-05	0.0159728	2.26064	Cox6a2

## Sheet: XBP1KO_IRE1KO_vs_WT
Supplementary Table 1
Differentially expressed genes between XBP1ΔDCIRE1truncDC and XBP1WTIRE1WT mice
logFC	AveExpr	t	P.Value	adj.P.Val	B	gene
6.00083	-2.72941	8.65344	7.15343e-06	0.0132553	3.82787	Ahrr
2.84159	-0.253028	9.39241	3.48928e-06	0.0129313	4.36698	Cpne8
2.1076	1.87587	7.30377	3.0345e-05	0.0272001	2.675	Creb3l2
1.32852	4.66981	8.03638	1.3535e-05	0.0207611	3.3297	Nucb2
0.905884	5.19656	7.892	1.57982e-05	0.0207611	3.20632	Txndc11
0.862107	4.20561	10.466	1.33021e-06	0.00739462	5.0523	Bet1
0.812009	4.18479	7.00702	4.27994e-05	0.0294057	2.38859	Alg2
0.803795	6.07926	8.73336	6.60368e-06	0.0132553	3.88908	Sec61b
0.737302	9.27574	11.0695	8.02134e-07	0.00739462	5.39291	Serp1
0.684959	9.34933	7.83481	1.68061e-05	0.0207611	3.1567	P4hb
0.672327	7.94458	8.65624	7.13335e-06	0.0132553	3.83002	Ssr3
0.638858	7.33859	7.01583	4.23583e-05	0.0294057	2.39728	Nucb1
-0.74473	11.0574	-7.06778	3.98564e-05	0.0294057	2.44828	Hspa5
-1.1389	4.09198	-6.96518	4.49628e-05	0.0294057	2.34718	Otud1
-4.53889	-0.853947	-7.6782	1.99422e-05	0.0216624	3.01862	Cox6a2

## Sheet: XBP1KO_IRE1KO_vs_XBP1KO
Supplementary Table 1
Differentially expressed genes between XBP1ΔDCIRE1truncDC and XBP1ΔDC mice
logFC	AveExpr	t	P.Value	adj.P.Val	B	gene
-0.946075	7.3179	-12.1205	3.51058e-07	0.00130102	4.43769	Slc1a5
-1.07556	4.80917	-8.70674	6.78147e-06	0.0188491	2.967	Fam134c
-1.78671	9.136	-14.9212	5.12631e-08	0.000569944	5.14608	Itgb2
-2.38808	5.34845	-12.5442	2.56127e-07	0.00130102	4.56655	Fcrla
