# Supplementary material for: Nuanced role for dendritic cell intrinsic IRE1 RNase in the regulation of antitumor adaptive immunity
Source: Front Immunol. 2023 Jun 6;14:1209588. doi: 10.3389/fimmu.2023.1209588 (PMC10279875; doi:10.3389/fimmu.2023.1209588)
Supplement: Supplementary file 3 [file Table_2.xlsx]

## Sheet: Gene_sets
Supplementary Table 2
Gene lists from literature used in this study.
Xbp1 targets	RIDD targets	GO:0019432
Sdf2l1	Rpn1	Apoc3
Cflar	Erp44	C3
Dnajb9	Papola	Dgat1
Gale	Fdps	Acsl1
Nans	Mxd4	Lpin1
Edem1	Slc25a17	Gpam
Dnajb11	Yif1a	Gpld1
Tmem39a	Gnptg	Ldlr
Sec61a1	Alg1	Lpl
Ero1lb	Slc35f5	Sik1
Gmppa	Cyb561d2	Pck1
Hyou1	Dgat2	Rgn
Uso1	Commd9	Nr1h4
Sec24d	Pdap1	Scarb1
Slc35b1	Mlec	Srebf1
Ssr1	Adam9	Tcf7l2
Ssr3	Ilvbl	Thrsp
Ubxn4	Ppp1r15b	Nr1h3
Txndc5	Man2a2	Nr1h2
Stt3a	Sqle	Slc27a1
Tmem248	Tmem208	Acsl4
Serp1	Col18a1	Lpin2
Ddost	Ttc13	Lpin3
Surf4	H2-T23	Plin5
Rrbp1	Furin	Ctdnep1
Ostc	Hgfac	Dgat2
Odc1	Clu	Mogat1
Uggt1	Tm7sf2	Pck2
Cnpy3	Cyp51	Mfsd2a
Cdk5rap3	Plbd2	Gpat4
Fdps	Atraid	Pnpla3
Spcs3	Jkamp	Gpat2
P4hb	Tex2	Acsl6
Spcs2	Rnf130	Lpgat1
Magt1	Lamp1	Fitm2
Sec61b	Retsat	Gpat3
Krtcap2	Bola3	Mogat2
Lman2	Taldo1	Cnep1r1
Sec11c	Abca2	Acsl5
Ssr4	Igf2r
H13	Blvra
Mydgf	Pmvk
Chid1	Ndufa9
Snd1	Btbd1
Tram1	Selk
Micu1	Tapbp
Slc33a1	Tex264
Pex11g	Dbt
Mlec	Sidt2
Sqle	Abhd17a
Cyp51	Tpp1
Tnfaip8l1	Atrnl1
Pmvk	Dera
Hsd17b7	Smarcc2
Fdft1	Fn1
Zfand4	Fads1
Lifr	Aldoc
Msmo1	Hgsnat
Mvk	Hsd17b7
Idi1	Stim2
	Nsdhl
	Gm2a
	Abca3
	Pxmp2
	Pla1a
	Msmo1
	Mvk
	Oaf
	Hc
	Fads2
	Glrx
	Tmem238
	Idi1
	Limd2
	Dhcr7
	Bloc1s1
	Lrp1
	Ptprf
	Paqr7
